# Supplementary material for: Hybrid Polymer–Surfactant Wormlike Micelles for Concurrent Use for Oil Recovery and Drag Reduction
Source: Polymers (Basel). 2023 Dec 4;15(23):4615. doi: 10.3390/polym15234615 (PMC10708556; doi:10.3390/polym15234615)
Supplement: Supplementary file 1 [file polymers-15-04615-s001.zip]

Archive with 1 entries (1 files):
- polymers-2739389-supplementary.pdf
